# Supplementary material for: Inferring skin–brain–skin connections from infodemiology data using dynamic Bayesian networks
Source: Sci Rep. 2024 May 4;14:10266. doi: 10.1038/s41598-024-60937-3 (PMC11069591; doi:10.1038/s41598-024-60937-3)
Supplement: Supplementary file 6 — Supplementary Table 1. [file 41598_2024_60937_MOESM6_ESM.xlsx]

## Sheet: Symptoms
Health condition in the Google COVID19 datatset	Health condition in the model	Abbreviation
symptom_Abdominal_obesity	Obesity	OBE
symptom_Abdominal_pain
symptom_Acne	Acne	ACNE
symptom_Alcoholism	Alcoholism	ALC
symptom_Allergy
symptom_Anemia		ANX
symptom_Anxiety	Anxiety
symptom_Arthritis
symptom_Asperger_syndrome
symptom_Asthma	Asthma	ASTH
symptom_Attention_deficit_hyperactivity_disorder	ADHD	ADHD
symptom_Autoimmune_disease
symptom_Back_pain
symptom_Bacterial_vaginosis
symptom_Bleeding
symptom_Bloating
symptom_Boil
symptom_Bone_fracture
symptom_Bruise
symptom_Burn	Burn	BURN
symptom_Candidiasis
symptom_Canker_sore
symptom_Carpal_tunnel_syndrome
symptom_Chest_pain
symptom_Chronic_pain
symptom_Common_cold
symptom_Constipation
symptom_Cough
symptom_Cramp
symptom_Dandruff
symptom_Dementia
symptom_Depression	Depression	DEP
symptom_Dermatitis	Dermatitis	DER
symptom_Diabetes
symptom_Diarrhea
symptom_Dizziness
symptom_Dysmenorrhea
symptom_Edema
symptom_Epilepsy
symptom_Erectile_dysfunction	Erectile dysfunction	ED
symptom_Fatigue
symptom_Fever
symptom_Flatulence
symptom_Gastroesophageal_reflux_disease
symptom_Generalized_anxiety_disorder	Anxiety	ANX
symptom_Gout
symptom_Hair_loss
symptom_Hay_fever
symptom_Headache
symptom_Heart_arrhythmia
symptom_Heartburn
symptom_Hemorrhoids
symptom_Hepatitis
symptom_Hives	Dermatitis	DER
symptom_Hypercholesterolemia
symptom_Hyperglycemia
symptom_Hypertension
symptom_Hyperthyroidism
symptom_Hypotension
symptom_Hypothyroidism
symptom_Implantation_bleeding
symptom_Indigestion
symptom_Infection
symptom_Inflammation
symptom_Inflammatory_bowel_disease
symptom_Insomnia	Sleep disorder	SLD
symptom_Iron_deficiency
symptom_Itch	Dermatitis	DER
symptom_Kidney_failure
symptom_Kidney_stone
symptom_Knee_Pain
symptom_Lesion
symptom_Low_back_pain
symptom_Major_depressive_disorder	Depression	DEP
symptom_Migraine
symptom_Mood_disorder	Depression	DEP
symptom_Morning_sickness
symptom_Myocardial_infarction
symptom_Nasal_congestion
symptom_Nausea
symptom_Neck_pain
symptom_Obesity	Obesity	OBE
symptom_Otitis
symptom_Pain
symptom_Panic_attack
symptom_Paresthesia
symptom_Perspiration
symptom_Pneumonia
symptom_Podalgia
symptom_Psychosis
symptom_Scar	Scar	SCAR
symptom_Sciatica
symptom_Sinusitis
symptom_Skin_condition
symptom_Skin_rash	Dermatitis	DER
symptom_Skin_ulcer
symptom_Sleep_apnea	Sleep disorder	SLD
symptom_Sleep_disorder	Sleep disorder	SLD
symptom_Sore_throat
symptom_Stroke
symptom_Swelling
symptom_Swollen_lymph_nodes
symptom_Tachycardia
symptom_Tinnitus
symptom_Toothache
symptom_Tumor
symptom_Type_2_diabetes
symptom_Urinary_incontinence
symptom_Urinary_tract_infection
symptom_Uterine_contraction
symptom_Vaginal_discharge
symptom_Vertigo
symptom_Vomiting
symptom_Wart
symptom_Weight_gain	Obesity	OBE
symptom_Xeroderma
