# Supplementary material for: Inferring skin–brain–skin connections from infodemiology data using dynamic Bayesian networks
Source: Sci Rep. 2024 May 4;14:10266. doi: 10.1038/s41598-024-60937-3 (PMC11069591; doi:10.1038/s41598-024-60937-3)
Supplement: Supplementary file 7 — Supplementary Table 2. [file 41598_2024_60937_MOESM7_ESM.xlsx]

## Sheet: Sheet1
From	To	Arc Strength
Acne	Acne	1
Acne	ADHD	1
Acne	Scar	1
Acne	Alcoholism	1
Acne	Anxiety	1
Acne	Dermatitis	1
Acne	Sleep_disorder	1
Acne	Obesity	1
Asthma	Acne	1
Asthma	Asthma	1
Asthma	Burn	1
Asthma	Erectile_dysfunction	1
Asthma	Scar	1
Asthma	Anxiety	0.994
ADHD	Acne	1
ADHD	Asthma	1
ADHD	ADHD	1
ADHD	Burn	1
ADHD	Erectile_dysfunction	1
ADHD	Scar	1
ADHD	Alcoholism	1
ADHD	Anxiety	0.998
ADHD	Depression	1
ADHD	Dermatitis	0.688
ADHD	Obesity	0.998
Burn	Asthma	1
Burn	ADHD	0.996
Burn	Burn	1
Burn	Erectile_dysfunction	1
Burn	Scar	1
Burn	Alcoholism	1
Burn	Anxiety	1
Burn	Dermatitis	1
Burn	Sleep_disorder	0.972
Erectile_dysfunction	Asthma	1
Erectile_dysfunction	ADHD	1
Erectile_dysfunction	Burn	1
Erectile_dysfunction	Erectile_dysfunction	1
Erectile_dysfunction	Scar	1
Erectile_dysfunction	Sleep_disorder	0.938
Scar	Acne	1
Scar	Asthma	1
Scar	ADHD	1
Scar	Burn	1
Scar	Erectile_dysfunction	1
Scar	Scar	1
Scar	Alcoholism	1
Scar	Depression	0.746
Scar	Dermatitis	1
Scar	Sleep_disorder	0.992
Alcoholism	Acne	0.974
Alcoholism	ADHD	1
Alcoholism	Scar	1
Alcoholism	Alcoholism	1
Alcoholism	Obesity	0.984
Anxiety	Acne	1
Anxiety	ADHD	1
Anxiety	Burn	1
Anxiety	Anxiety	1
Anxiety	Depression	1
Depression	ADHD	1
Depression	Scar	0.732
Depression	Anxiety	1
Depression	Depression	1
Depression	Sleep_disorder	1
Dermatitis	Acne	0.906
Dermatitis	ADHD	0.996
Dermatitis	Burn	1
Dermatitis	Scar	1
Dermatitis	Anxiety	1
Dermatitis	Depression	0.966
Dermatitis	Dermatitis	1
Dermatitis	Sleep_disorder	0.998
Dermatitis	Obesity	1
Sleep_disorder	Burn	1
Sleep_disorder	Erectile_dysfunction	0.93
Sleep_disorder	Scar	0.998
Sleep_disorder	Anxiety	1
Sleep_disorder	Depression	1
Sleep_disorder	Sleep_disorder	1
Sleep_disorder	Obesity	1
Obesity	Acne	1
Obesity	Asthma	0.978
Obesity	Alcoholism	1
Obesity	Anxiety	0.986
Obesity	Depression	1
Obesity	Dermatitis	1
Obesity	Sleep_disorder	1
Obesity	Obesity	1
